# Supplementary material for: Variability Survey at Different Genetic Markers as Effective Tools for the Management of the Endangered Breeds: The Case of the Sicilian Native Donkeys
Source: Animals (Basel). 2025 Dec 28;16(1):90. doi: 10.3390/ani16010090 (PMC12785130; doi:10.3390/ani16010090)
Supplement: Supplementary file 1 [file animals-16-00090-s001.zip]

Archive with 1 entries (1 files):
- animals-4052043-supplementary.pdf
